# Supplementary material for: Dual diagnosis clients' treatment satisfaction - a systematic review
Source: BMC Psychiatry. 2011 Apr 18;11:64. doi: 10.1186/1471-244X-11-64 (PMC3101156; doi:10.1186/1471-244X-11-64)
Supplement: Additional File 1 — Studies on dual diagnosis clients and treatment satisfaction that were excluded after full-text retrieval. Shows full citations for those studies that did not meet the review's eligibility criteria [file 1471-244X-11-64-S1.XLS]

## Sheet: Additional File 1
	Additional File 1 - Table 1: Studies on dual diagnosis clients and treatment satisfaction that were excluded after full-text retrieval
	Reason for exclusion: Study did not separately report satisfaction levels among client subgroups with DD problems
	Bjørngaard J, Ruud T, Friis S: The impact of mental illness on patient satisfaction with the therapeutic relationship. Soc Psychiatry Psychiatr Epidemiol 2007, 42:803-809.
	Carlson MJ, Gabriel RM: Patient Satisfaction, Use of Services, and One-Year Outcomes in Publicly Funded Substance Abuse Treatment. Psychiatr Serv 2001, 52:1230-1236.
	Chue P, Tibbo P, Wright E, Van Ens J: Client and community services satisfaction with an assertive community treatment subprogram for inner-city clients in Edmonton, Alberta. Can J Psychiatry 2004, 49:621-624.
	Collinge W, Wentworth R, Sabo S: Integrating Complementary Therapies into Community Mental Health Practice: An Exploration. J Altern Complement Med 2005, 11:569-574.
	Fenton WS, Mosher LR, Herrell JM, Blyler CR: Randomized trial of general hospital and residential alternative care for patients with severe and persistent mental illness. Am J Psychiatry 1998, 155:516-522.
	Hackman A, Brown C, Yang Y, Goldberg R, Kreyenbuhl J, Lucksted A, Wohlheiter K, Dixon L: Consumer Satisfaction with Inpatient Psychiatric Treatment Among Persons with Severe Mental Illness. Community Ment Health J 2007, 43:551-564.
	Hawthorne WB, Green EE, Lohr JB, Hough R, Smith PG: Comparison of Outcomes of Acute Care in Short-Term Residential Treatment and Psychiatric Hospital Settings. Psychiatr Serv 1999, 50:401–406.
	Holcomb WR, Parker JC, Leong GB, Thiele J, Higdon J: Customer Satisfaction and Self-Reported Treatment Outcomes Among Psychiatric Inpatients. Psychiatr Serv 1998, 49:929-934.
	Jerrell JM, Wilson JL, Hiller DC: Issues and Outcomes in Integrated Treatment Programs for Dual Disorders. J Behav Health Serv Res 2000, 27:303-313.
	Minghella E, Gauntlett N, Ford R: Assertive Outreach: Does it reach expectations? JMH 2002, 11:27–42.
	Moos RH, Moos BS: The Staff Workplace and the Quality and Outcome of Substance Abuse Treatment. J Stud Alcohol 1998, 59:43-51.
	Quinlivan RT: Treating High-Cost Users of Behavioral Health Services in a Health Maintenance Organization. Psychiatr Serv 2000, 51:159-171.
	Zhang Z, Gerstein DR, Friedmann PD: Patient Satisfaction and Sustained Outcomes of Drug Abuse Treatment. J Health Psychol 2008, 13:388-400.
	Reason for exclusion: Study used qualitative methods only
	Ahrens MP: A Model for Dual Disorder Treatment in Acute Psychiatry in a VA Population. J Subst Abuse Treat 1998, 15:107-112.
	Alverson H, Alverson M, Drake RE: An Ethnographic Study of the Longitudinal Course of Substance Abuse Among People with Severe Mental Illness. Community Ment Health J 2000, 36:557-569.
	Conners NA, Franklin KK: Using focus groups to evaluate client satisfaction in an alcohol and drug treatment program. J Subst Abuse Treat 2000, 18:313-320.
	Maisto SA, Carey KB, Carey MP, Purnine DM, Barnes KL: Methods of Changing Patterns of Substance Use Among Individuals With Co-Occurring Schizophrenia and Substance Use Disorder. J Subst Abuse Treat 1999, 17:221-227.
	Pollack LE, Stuebben G, Sobhan T: Dually Diagnosed Inpatients' Satisfaction with Addiction Groups. J Psychosoc Nurs Ment Health Serv 1997, 35:18-23.
	Watkins KE, Shaner A, Sullivan G: The Role of Gender in Engaging the Dually Diagnosed in Treatment. Community Ment Health J 1999, 35:115-126.
	Reason for exclusion: Study assessed client perceptions but not treatment satisfaction explicitly
	Back SE, Brady KT, Jaanimägi U, Jackson JL: Cocaine dependence and PTSD: A pilot study of symptom interplay and treatment preferences. Addict Behav 2006, 31:351-354.
	Edlund MJ, Harris KM: Perceived Effectiveness of Medications Among Mental Health Service Users With and Without Alcohol Dependence. Psychiatr Serv 2006, 57:692-699.
	Kasprow WJ, Rosenheck R, Frisman L, DiLella D: Residential Treatment for Dually Diagnosed Homeless Veterans: A Comparison of Program Types. Am J Addict 1999, 8:34–43.
	Laudet AB, Magura S, Vogel HS, Knight E: Support, Mutual Aid and Recovery from Dual Diagnosis. Community Ment Health J 2000, 36:457-476.
	Nuttbrock LA, Rahav MR, Rivera JJ, Ng-Mak DS: Depressive Symptoms and Mentally Ill Chemical Abusers' Perception of the Treatment Environment in Residential Settings. Addict Behav 1999, 24:139–144.
	Rosenheck R, Seibyl CL: Effectiveness of Treatment Elements in a Residential-Work Therapy Program for Veterans With Severe Substance Abuse. Psychiatr Serv 1997, 48:928-935.
	Reason for exclusion: Study did not provide sufficient detail about the satisfaction instrument used
	Bond GR, McDonel EC, Miller LD: Assertive Community Treatment and Reference Groups: An Evaluation of their Effectiveness for Young Adults with Serious Mental Illness and Substance Abuse Problems. Psychosoc Rehabil J 1991, 15:31-43.
	Kaminer Y, Tarter RE, Bukstein OG, Kabene M: Comparison between Treatment Completers and Noncompleters among Dually Diagnosed Substance-Abusing Adolescents. JAACAP 1992, 31:1046-1049.
	Lambert M: Linking mental health and addiction services: A continuity-of-care team model. J Behav Health Serv Res 2002, 29:433-444.
	Rothbard AB, Wald H, Zubritsky C, Jaquette N, Chhatre S: Effectiveness of a Jail-Based Treatment Program for Individuals with Co-Occurring Disorders. Behav Sci Law 2009, 27:643–654.
	Trafton JA, Minkel J, Humphreys K: Opioid Substitution Treatment Reduces Substance Use Equivalently in Patients With and Without Posttraumatic Stress Disorder. J Stud Alcohol 2006, 67:228-235.
