# Supplementary material for: Dual diagnosis clients' treatment satisfaction - a systematic review
Source: BMC Psychiatry. 2011 Apr 18;11:64. doi: 10.1186/1471-244X-11-64 (PMC3101156; doi:10.1186/1471-244X-11-64)
Supplement: Additional File 2 — Overview of studies assessing treatment satisfaction among dually diagnosed clients. Shows key characteristics of all studies included in the review [file 1471-244X-11-64-S2.XLS]

## Sheet: Additional File 2 - Table 2
	Additional File 2 - Table 2: Overview of studies assessing treatment satisfaction among dually diagnosed clients
	Author	Treatment setting	Sample size	Sample characteristics	Assessment points	Instrument	Satisfaction results (mean scores (SD))	Key question1
	Afuwape et al. (2006) UK [28]	Community mental health treatment	N=146 DD clients	83.% men Mean age: 32-43 years across ethnic groups (SD not reported) Ethnicity: 60% White, 7% Black Caribbean, 9% Black African and 24% Black British	Single satisfaction assessment	TPQ 2 CSQ-8 3	CSQ-8: 21.5-21.5 (5.3-6.9), TPQ: 19.9-23.8 (5.2-7.2) across groups. Satisfaction ratings were compared by client ethnicity (i.e. White UK, Black Caribbean, Black African, Black British). No significant differences between groups (CSQ: p=0.19, TPQ: p=0.34).	1, 4
	Aguilera et al. (1999) Honduras [38]	2 residential programmes: Intervention: DD treatment Control: Drug/alcohol treatment	N=86 DD clients Intervention group: n=40 Controls: n=46	Men only Mean age: intervention group=32.2 (SD=9.9), controls=39.5 (SD=14.0) Ethnicity: 89% Mestizo, 5% Hispanic, 3.6% Black, 2.5% Indian	Single satisfaction assessment at 3 months or upon successful completion and discharge	Unknown measure 4	Intervention group: 9.6 Controls: 9.6 (no statistics reported)	1, 2
	Anderson (1999) US [37]	2 residential programmes: Intervention: DD treatment Control: Drug/alcohol treatment	N=225 DD clients Intervention group: n=76 Controls: n=149	Men only Mean age: intervention group=40.8 (SD=10.3), controls=34.9 (SD=7.7) Ethnicity: 59.9% African American, 24.9% Caucasian, 13.3% Hispanic, 1.9% Other	Single satisfaction assessment with subsample of clients within 1 month of treatment discharge	Unknown measure 4	Intervention group: 46%=very satisfied, 42%=somewhat satisfied, 12%=dissatisfied; Controls: 23%=very satisfied, 62%=somewhat satisfied, 15%=dissatisfied	1, 2
	Boden & Moos (2009) US [37]	15 residential drug/alcohol programmes	N=2,496 clients n=1,805 alcohol dependent clients n=691 DD clients	Men only Mean age: DD clients=43.8 (SD=8.6), non-DD clients=43.6 (10.3) Ethnicity: 56.5% White, 40% African American, 3% Latino/a, 1.5% Native American	Single satisfaction assessment at treatment discharge (length of treatment: 21 to 28 days)	CSQ (modified) 5	DD clients=25.2 (6.3); Non-DD clients=26.7 (5.4). DD clients were significantly less satisfied with treatment (F=27.9, p<0.01).	1, 3, 4
	Brown et al. (2007) US [44]	4 outpatient trauma-focused DD programmes	N=157 DD clients	Women only Mean age: 36.6 (SD not reported) Ethnicity: no percentages reported	Multiple satisfaction assessments at treatment and study end (but inconsistently across sites)	Self-developed scale 6	Helpfulness at treatment end: 2.3-2.7 (0.7-0.9) across 3 sites (51-78%=greatly helpful). Satisfaction ratings at study end not reported.	1
	Burns et al. (2005) Australia [33]	Outpatient drug/alcohol programme	N=71 n=23 without MI n=48 DD clients	51% men Mean age: not reported (51% between 30-50 years) Ethnicity: not reported	Single satisfaction assessment 3 months after treatment intake	Self-developed scale 7	DD clients: 2.8; Non-DD clients: 2.7 No significant differences between groups (t=-0.41, p=0.15).	1, 3
	Clark et al. (2008) US [41]	9 treatment programmes Intervention: Trauma-focused DD treatment Control: Standard care (mental health or addiction-focused)	N=2,729 DD clients Intervention group: n=1,415 Controls: n=1,314	Women only Mean age: 35.8 (SD=8.9) Ethnicity: 50.3% White, 27.2% African American, 14.5% Other, 5.6% Multiracial, 2.4% Not specified	Multiple satisfaction assessments at baseline, 3, 6, 9 and 12 months after study start	CPC 8 CSQ-8 3	CPC: All clients at baseline: 76.66 (SD=12.40) Baseline / 3 months / 6 months: Intervention group: 2.98 (0.46) / 3.06 (0.46) / 3.12 (0.48). Controls: 2.95 (0.50) / 2.97 (0.47) / 3.03 (0.50). Intervention group had significantly higher scores at 3 and 6 months (F=8.77, p<0.01; F=4.07, p<0.05). CSQ-8 mean scores not reported.	1, 2, 4
	Covington et al. (2008) US [42]	Trauma-focused residential drug/alcohol treatment	N=157 DD clients	Women only Mean age: 30.1 (SD not reported) Ethnicity: 41% White, 31% Hispanic/Latina, 18% Black/African American, 10% Other	Single satisfaction assessment at treatment exit	CSQ-8 3	92%=treatment experience rated as positive to very positive	1
	Craig et al. (2008) UK [52]	Community mental health treatment Intervention: DD treatment Control: Standard mental health treatment	N=232 DD clients Intervention group: n=127 Controls: n=105	84% men Mean age: not reported Ethnicity: 52% White, 38.5% Black, 3.5% Asian, 6% Other	Multiple satisfaction assessments at study start and after 18 months	TPQ 2 CSQ-8 3	Intervention group baseline: CSQ=23.5 (5.7), TPQ=20.1 (8.6) / follow-up: CSQ=23.5 (6.5), TPQ=21.5 (0.8). Controls baseline: CSQ=22.8 (6.5), TPQ=20.1 (7.4) / follow-up: CSQ=23.4 (6.3), TPQ=21.1 (0.8)	1, 2
	Daughters et al. (2008) US [44]	2 inpatient programmes Intervention: DD treatment for depression Control: Drug/alcohol treatment	N=44 DD clients Intervention group: n=22 Controls: n=22	63% men Mean age: 42.1 (SD=10.3) Ethnicity: 86% Black, 14% not reported	Single satisfaction assessment 2 weeks after study start (treatment stay approximately 5 weeks)	CSQ-8 (modified) 9	Intervention group: 27.6 (2.8) Controls: 24.6 (2.8)	1, 2
	Godley et al. (2000) US [47]	DD case management in criminal justice system: Each client had 2 case managers (CM): CM 1: linked to criminal justice system CM 2: DD treatment coordinator	N=54 DD clients	72% men Mean age: 31.2 (SD not reported) Ethnicity: 61% White, 32% African American	Single satisfaction assessment 6 months after treatment intake	Self-developed scale 10	Clients with CM 1=4.2 (0.6); clients with CM 2=4.3 (0.6). No significant differences between groups (no statistics reported).	1
	Harrison et al. (2008) US [48]	Residential DD programme	N=76 DD clients	67% men Mean age: 41.9 (SD=9.5) Ethnicity: 78.9% Caucasian, 14.5% African American, 2.6% Hispanic, 4% Other	Single satisfaction assessment 6 months after treatment intake	Self-developed scale 11	92%=satisfied to very satisfied	1
	Herrell et al. (1996) US [35]	Crisis residential mental health programme	N=92 clients n=68 with MI only n=24 DD clients	45% men Mean age: DD clients=35.8 (SD=8.5), non-DD clients=38.8 (SD=11.3) Ethnicity: 74.1% White, 19.3% Black, 6.6% Other	Single satisfaction assessment after discharge (mean length of stay: 18 to 25 days)	Self-developed scale 12	DD clients=4.8; MI only clients=5.1 No significant difference in satisfaction scores between groups (t=1.14, p>0.25).	1, 3
	Magura et al. (2008) US [53]	Dual focus 12-step group in outpatient psychiatric programme	N=80 DD clients Sample 1: n=19 Sample 2: n=61	Gender distribution, age and ethnicity not reported	Single satisfaction assessment (mean length of treatment: 5 months)	Self-developed scale 13	7.5 (2.7)	1, 4
	McHugo et al. (1999) US [49]	4 high- and 3 low-fidelity DD assertive community programmes	N=87 DD clients High-fidelity programme: n=61 Low-fidelity programme: n=26	78% men Mean age: 35 (SD=8.1) Ethnicity: 98% Caucasian	Multiple satisfaction assessments every 6 months for 3 years	Lehman’s QOL Interview (modified) 14	Satisfaction with drug/alcohol services: High-fidelity programme: 5.2 (1.2). Low-fidelity programme: 4.9 (0.9). No significant differences in between groups (t=0.81, p>0.05).	1
	Miles et al. (2003) UK [29]	Community mental health treatment	N= 214 DD clients	83% men Mean age: 39 (SD=11.1) Ethnicity: 49.1% White, 40.7% Black, 10.3% Other	Single satisfaction assessment	TPQ 2 CSQ-8 3	CSQ-8: 21.7-23.7 (4.8-6.6), TSQ: 18.5-22.6 (6.8-8.9) Satisfaction ratings were compared by clients’ type of substance used (i.e. alcohol only vs. alcohol + cannabis vs. cannabis only vs. stimulants only). No significant differences were found (TPQ: p=0.049, Bonferroni correction, critical p=0.0038, CSQ: p>0.05).	1, 4
	Miles et al. (2007) UK [39]	3-staged DD treatment in medium secure unit	N=18 DD clients	Men only Mean age and ethnicity not reported for relevant subsample	Multiple satisfaction assessments at end of each treatment stage	Self-developed scale 15	Post-stage 1: 88%=satisfied; Post-stage 2: 100%=satisfied; Post-stage 3: 88%=satisfied (The last assessment included both DD and non-DD clients. No separate satisfaction data for DD clients was reported.)	1
	Moore et al. (2009) US [51]	Residential DD programme	N=48 DD clients	56.3% men Mean age: 41 (SD not reported) Ethnicity: 85.1% Caucasian, 12.8% African American, 2.1% Other	Multiple satisfaction assessments at 6 and 12 months after treatment intake	Self-developed scale 16	6 months: 83.3%/89.6%=satisfied/very satisfied 12 months: 83.3%/75.0%=satisfied/very satisfied	1
	Morse et al. (2006) US [30]	3 outpatient programmes: 1. Integrated Assertive Community Treatment (IACT), 2. Assertive Community Mental Health Treatment only (ACTO), 3. Standard care (mental health or drug/alcohol)	N=149 DD clients IACT: n=46 ACTO: n=54 Controls: n=49	80% men Mean age: 40 (SD not reported) Ethnicity: 73% African American, 25% Caucasian, 2% Other	Multiple satisfaction assessments every 6 months for 24 months	Self-developed scale 17	6 / 12 / 18 / 24 months: IACT=5.0 (0.7) / 5.1 (0.9) / 5.1 (0.7) /5.1 (0.7) ACTO=5.2 (0.8) / 5.2 (0.8) / 4.9 (1.0) / 4.9 (0.9) Controls=4.7 (0.9) / 4.8 (0.9) / 4.8 (1.0) / 4.7 (1.0)	1, 2
	Morse et al. (2008) US [31]	A new programme was added to the 3 interventions from Morse et al. (2006): 1. IACT, 2. ACTO, 3. Control group, 4. New integrated assertive community treatment (NIACT)	N=270 DD clients IACT: n=61 ACTO: n=65 Control: n=65 NIACT: n=79	76.3% men Mean age: 40 (SD=9.1) Ethnicity: 72.6% non-Caucasian	Multiple satisfaction assessments at 3 and 15 months after treatment intake	Self-developed scale 17	3 months / 15 months: IACT=4.3 (0.5) / 4.2 (0.6) ACTO=4.3 (0.4) / 4.2 (0.4) NIACT=5.0 (1.1) / 5.1 (1.0) Controls=4.3 (0.4) / 4.4 (0.5)	1, 2
	Najavits et al. (1998) US [40]	DD outpatient programme	N=17 DD clients	Women only Mean age: 35.9 (SD=8.5) Ethnicity: 88% Caucasian, 12% African American	Multiple satisfaction assessments during treatment, at post-treatment (after 24 sessions) and at 3-month follow up	HAQ-II, CSQ, Unknown Measure 18	CSQ: At session 15: 3.0 (0.4) At post-treatment: 3.1 (0.4) At 3 months: 3.1 (0.4)	1
	Pollack et al. (1997) US [54]	Addiction education group at hospital-based programme	N=50 DD clients	68.8% men Mean age: 35 (SD not reported) Ethnicity: 44% Euro-American, 42% African American, <1% Hispanic, <1% Other	Single satisfaction assessment of clients with ≥ 60% attendance rate in group sessions during 4-month study period	CSQ-8 3	27.5 (0.7-0.9)	1, 4
	Primm et al. (2000) US [32]	2 outpatient programmes: Intervention: DD treatment Control: Psychosocial rehabilitation treatment	N=48 clients n=23 with mental illness only (MI) n=25 DD clients	56.3% men Mean age: ranged from 34-40 across groups (SD=6.3-9.0) Ethnicity: 72.9% Black, 16.7% White, 10.4% Other	Multiple satisfaction assessments at study start and at 6 months	CSQ-8 3	At baseline: MI=26.6 (3.1), DD=25.3 (3.3) At 6 months: MI=28.3 (1.9), DD=24.7 (4.5) The DD group showed significantly lower satisfaction levels (p=0.013) than MI clients.	1
	Prince (2005) US [34]	Various outpatient treatment settings	N=246 clients n=58 with history of alcohol dependence n=69 with history of drug dependence	61.4% men Mean age: not reported (37% between 31-40 years) Ethnicity: 55.5% Black, 42.4% White, <1% Other	Single satisfaction assessment 3 months after treatment intake	Self-developed scale 19	No mean satisfaction scores reported for DD subgroups but high satisfaction (>89%) among clients with and without history of drug/alcohol dependence. No significant differences between client groups.	1, 4
	Ries et al. (1999) US [46]	Outpatient DD programme (split into 3 phases)	N=75 DD clients	Information about gender distribution, age and ethnicity incomplete	Single satisfaction assessment	CSQ-8 20 (modified)	16.6 (0.9-1.1)	1, 4
	Shaner et al. (2003) US [45]	Drug/alcohol-focused intervention at DD day hospital	N=34 DD clients	Gender distribution not reported Mean age: 43.3 (SD=7.4) Ethnicity: 77% African American, 18% Caucasian, 6% Hispanic	Single satisfaction assessment at end of training intervention (average treatment stay: 15 weeks)	Self-developed scale 21	No mean satisfaction scores reported but uniformly high satisfaction ratings on all items (i.e. >4 on a scale ranging from 1 to 5).	1
	Wise (2010) US [50]	Outpatient DD programme	N=100 DD clients	57% men Mean age: 38.7 (SD=12.3) Ethnicity: 77% Caucasian, 23% African American	Single satisfaction assessment at treatment end (after approx. 5 weeks)	CSQ-8 3	29.6	1
	Key: DD=dual diagnosis, SD=standard deviation
	1 Column shows which of the 4 key questions of the current review were addressed by each study: 1. How satisfied are DD clients with treatment they receive? 2. Do satisfaction levels among DD clients differ
	according to whether they receive integrated or standard care? 3. Do DD clients report lower treatment satisfaction levels compared to single diagnosis clients when treated in the same clinical setting?
	4. Do studies identify other factors related to treatment satisfaction in DD clients?
	2 TPQ=Treatment Perceptions Questionnaire: 10 items scored on 5-point Likert scale (scores from 0- 4, range=0-40). Higher scores indicate greater treatment satisfaction.
	3 CSQ-8=Client Satisfaction Questionnaire: 8 items scored on 4-point Likert scale (scores from 1-4, range=8-32). Higher scores indicate greater treatment satisfaction.
	4 Unknown measure: New York State Office of Mental Health patient satisfaction survey: 20 fill in the blank questions about various programme aspects. Six or less positive responses=not satisfied, 6-12
	positive responses=somewhat satisfied, 12 or more positive responses=very satisfied.
	5 CSQ modified: 11 items adapted from the CSQ scored on a 4-point Likert scale (scores from 0-3, range=0-33). Higher scores indicate greater treatment satisfaction.
	6 Self-developed scale: The Seeking Safety Feedback Questionnaire comprised questions about helpfulness vs. harmfulness of overall treatment (score from -3 to +3) and ratings of separate treatment sessions
	and the manual. The questionnaire was administered at 3 study sites only. A higher score indicates greater helpfulness.
	7 Self-developed scale: Satisfaction (i.e. perceived efficacy of treatment) was measured using a 4-point Likert scale (scores from 1-4, range=1-4). A higher score indicates greater satisfaction.
	8 CPC= Consumer Perceptions of Care: 26-item questionnaire scored on a 4-point Likert scale (scores from 1-4, range 26-104). Factor item score means were calculated by dividing each factor's total score
	by the number of items on the factor. Higher scores indicate greater treatment satisfaction.
	9 Modified CSQ: Wording of CSQ-8 was modified to match inpatient treatment setting. Original scoring method was retained.
	10 Self-developed scale: Satisfaction was measured on a 5-point Likert scale (scores from 1-5, range=1-5). A higher score indicates greater satisfaction.
	11 Self-developed scale: Focus on quality of the overall programme and quality of specific programme components. Ratings on 5-point Likert scale but results were reported in percentages.
	12 Self-developed scale: Focus on 10 treatment dimensions (e.g. staff, facility, discharge process) scored on 7-point Likert scale (scores from 1-7, range=10-70). Sum of ratings was divided by 10 to obtain
	composite mean score. A higher score indicates greater satisfaction.
	13 Self-developed scale: 11-point Likert scale (score from 0- 10, range=0-10). A higher score indicates greater satisfaction.
	14 Modified Lehman’s QOL (=Quality of Life) Interview: Measured satisfaction with substance misuse services and medical services overall on a 7-point Likert scale (scores from 1-7, range=1-7). A higher score
	indicates greater satisfaction. No further details reported.
	15 Self-developed scale: Number of items not reported. Ratings scored on 5-point Likert scale to assess satisfaction with various treatment aspects. No further details reported. Results were presented in percentages.
	16 Self-developed scale: Focus on quality of overall treatment and programme and quality of specific programme components scored on 5-point Likert scale. Results are reported in percentages.
	17 Self-developed scale: 10-item questionnaire scored on a 6-point Likert scale (scores from 1-6, range=10-60). Composite mean score reported only (score from 1-6). A higher score indicates greater satisfaction.
	18 HAQ-II=Helping Alliance Questionnaire-II: focuses on client-practitioner relationship and not explicitly on treatment. Therefore, results of this measure are not reported here. CSQ: only composite mean score
	reported (score from 1-4). End-of-Treatment questionnaire measures clients’ perceptions of the helpfulness of treatment components (-3 to +3). No further details could be found (‘unpublished measure’).
	19 Self-developed scale: 4-point Likert scale (scores from 1-4, range=1-4). Scores were then dichotomized (i.e. satisfied vs. dissatisfied). Results are reported in percentages.
	20 CSQ modified: 4 items scored on 5-point Likert scale (scores from 1-5, range=4-20). Higher scores indicate greater satisfaction.
	21 Self-developed scale: SAMM Consumer Satisfaction Survey: Focus on satisfaction with all components of the treatment module, performance of the group leader, and a comparison of SAMM training with
	other treatment programmes previously attended scored on 5-point Likert scales. No further details reported.
